# Supplementary material for: The Organization of Outreach Work for Vulnerable Patients in General Practice during COVID-19: Results from the Cross-Sectional PRICOV-19 Study in 38 Countries
Source: Int J Environ Res Public Health. 2023 Feb 10;20(4):3165. doi: 10.3390/ijerph20043165 (PMC9960761; doi:10.3390/ijerph20043165)
Supplement: Supplementary file 1 [file ijerph-20-03165-s001.zip]

Archive with 1 entries (1 files):
- ijerph-2148936-supplementary.pdf
